# Supplementary material for: A Minimally-Invasive Method for Serial Cerebrospinal Fluid Collection and Injection in Rodents with High Survival Rates
Source: Biomedicines. 2023 Jun 1;11(6):1609. doi: 10.3390/biomedicines11061609 (PMC10296104; doi:10.3390/biomedicines11061609)
Supplement: Supplementary file 1 [file biomedicines-11-01609-s001.zip]

Archive with 3 entries (3 files):
- Supplementary Dataset S1. Proteomic analysis of mouse CSF samples.xlsx
- Video S1. CSF_SV1_comp.mp4
- Video S2. CSF_SV2_comp.mp4
